# Supplementary material for: Systematic characterization of the branch point binding protein, splicing factor 1, gene family in plant development and stress responses
Source: BMC Plant Biol. 2020 Aug 18;20:379. doi: 10.1186/s12870-020-02570-6 (PMC7433366; doi:10.1186/s12870-020-02570-6)
Supplement: Supplementary file 5 — Additional file 5: Table S1. SF1 genes identified from 59 plant species. Table S2. Characteristics of plant SF1 gene structures. Table S3. Predicted subcellular localization of plant SF1 proteins. Table S4. Information of cis-elements identified among plant SF1s. [file 12870_2020_2570_MOESM5_ESM.xlsx]

## Sheet: Table S1
Table S1 SF1 genes identified from 59 plant species.
Groups	Plant species	Common name	No.	Transcript ID (Nomenclature)
Algae
Chlamydomonadaceae	Chlamydomonas reinhardtii	Green algae	2	Cre12.g553750.t1.1
				Cre09.g386731.t1.1
Microsporaceae	Micromonas pusilla		2	145219
				50949
	Micromonas sp.		1	62857
Volvocaceae	Volvox carteri	Volvox	2	Vocar.0007s0345.1.p
				Vocar.0008s0294.1.p
Bryophyta
Marchantiaceae	Marchantia polymorpha	Common liverwort	1	Mapoly0009s0189.1.p
Funariaceae	Physcomitrella patens	Moss	2	Pp3c7_10890V3.1.p
				Pp3c11_24710V3.1.p
Sphagnaceae	Sphagnum fallax	Bog moss	2	Sphfalx0015s0077.1.p
				Sphfalx0010s0197.1.p
Basic Angiosperm
Amborellaceae	Amborella trichopoda	Amborella	1	evm_27.model.AmTr_v1.0_scaffold00078.136
Monocots
Araceae	Spirodela polyrhiza	Greater duckweed	1	Spipo17G0046100
Bromeliaceae	Ananas comosus	Pineapple	1	Aco019032.1
	Brachypodium distachyon	Purple false brome	1	Bradi5g07850.3.p
	Brachypodium stacei	Brachypodium	1	Brast09G057100.1.p
Musaceae	Musa acuminata	Banana	1	GSMUA_Achr5P25100_001
Poaceae	Oropetium thomaeum		1	Oropetium_20150105_08811A
	Panicum hallii	Hall's panicgrass	2	Pahal.C04345.1
				Pahal.G00914.1
	Panicum virgatum	Switchgrass	3	Pavir.2KG565100.1.p
				Pavir.2NG607100.1.p
				Pavir.7KG359500.1.p
	Setaria italica	Foxtail millet	1	Seita.7G071900.1.p
	Setaria viridis	Green foxtail	1	Sevir.7G077900.1.p
	Sorghum bicolor	Cereal grass	2	Sobic.006G183800.1.p
				Sobic.001G409600.1.p
	Triticum aestivum	Common wheat	3	Traes_2AL_3D6729692.1
				Traes_2DL_6F03F05FA.4
				Traes_2BL_F480B8D1F.2
	Zea mays	Maize	2	Zm00008a037777_P01
				Zm00008a007621_P01
Zosteraceae	Zostera marina	Common eelgrass	1	Zosma157g00110.1
Eudicots
Amaranthaceae	Amaranthus hypochondriacus	Amaranth	1	AHYPO_014098-RA
	Chenopodium quinoa	Quinoa	2	AUR62016572-RA
				AUR62003728-RA
Anacardiaceae	Anacardium occidentale	Cashew	2	Anaoc.0018s0425.1.p
				Anaoc.0010s0343.1.p
Apiaceae	Daucus carota	Carrot	3	DCAR_004968
				DCAR_006843
				DCAR_008506
Ranunculaceae	Aquilegia coerulea	Colorado blue columbine	2	Aqcoe5G406900.1.p
				Aqcoe7G090200.1.p
Brassicaceae	Arabidopsis halleri		1	Araha.13031s0002.1.p
	Arabidopsis lyrata	Lyre-leaved rock cress	2	AL2G22290.t1
				AL8G25570.t1
	Arabidopsis thaliana	Thale cress	1	AT5G51300.1
	Brassica oleracea	Cabbage	1	Bol028094
	Brassica rapa	Turnip mustard - FasPlant self-compatible	1	Brara.C01481.1.p
	Capsella grandiflora		1	Cagra.3782s0026.1.p
	Capsella rubella	Pink shepherd's purse	1	Carubv10025900m
	Eutrema salsugineum	Salt cress	4	Thhalv10022568m
				Thhalv10012746m
				Thhalv10013307m
				Thhalv10024523m
Crassulaceae	Kalanchoe fedtschenkoi	diploid Kalanchoe	2	Kaladp0095s0260.1.p
				Kaladp0055s0379.1.p
	Kalanchoe laxiflora	Milky widow's thrill	3	Kalax.0066s0089.1.p
				Kalax.1180s0005.1.p
				Kalax.0858s0015.1.p
Cucurbitaceae	Cucumis sativus	Cucumber	1	Cucsa.094220.1
Euphorbiaceae	Manihot esculenta	Cassava	1	Manes.06G040900.1.p
	Ricinus communis	Castor bean	1	30147.m014250
Fabaceae	Glycine max	Soybean	2	Glyma.09G230800.1.p
				Glyma.12G005900.1.p
	Medicago truncatula	Barrel medic	1	Medtr4g036415.1
	Phaseolus vulgaris	Common bean	1	Phvul.011G006700.1.p
	Trifolium pratense	Red clover	1	Tp57577_TGAC_v2_mRNA3767
Linaceae	Linum usitatissimum	Flax	1	Lus10038932
Malvaceae	Gossypium hirsutum	Upland cotton	2	Gohir.1Z080100.1.p
				Gohir.D09G250000.1.p
	Gossypium raimondii	Cotton	1	Gorai.006G274400.1
	Theobroma cacao	Cacao	1	Thecc1EG014895t1
Phrymaceae	Mimulus guttatus	Monkey flower	1	Migut.F01191.1.p
Rosaceae	Fragaria vesca	Woodland strawberry	2	mrna21192.1-v1.0-hybrid
				mrna05953.1-v1.0-hybrid
	Malus domestica	Apple	2	MDP0000558834
				MDP0000832994
	Prunus persica	Peach	1	Prupe.2G275100.1.p
Rutaceae	Citrus clementina	Clementine	1	Ciclev10004301m
	Citrus sinensis	Sweet orange	1	orange1.1g040243m
Salicaceae	Populus deltoides	Eastern cottonwood	2	Podel.01G135100.1.p
				Podel.03G113200.1.p
	Populus trichocarpa	Poplar	2	Potri.001G126400.2
				Potri.003G107200.1
	Salix purpurea	Purple osier willow	3	SapurV1A.1544s0020.1.p
				SapurV1A.0794s0160.1.p
				SapurV1A.0667s0170.1.p
Solanaceae	Solanum lycopersicum	Tomato	1	Solyc03g093350.2.1
	Solanum tuberosum	Potato	2	PGSC0003DMP400012835
				PGSC0003DMP400032853

## Sheet: Table S2
Table S2 Characteristics of plant SF1 gene structures.
Plant Species	Sequence ID	Genome length	cDNA length	CDS length	No. of exons	No. of introns	Intron phase (in CDS)
Salix purpurea	SapurV1A.1544s0020.1.p	6347	5615	2394	2	1	0
Salix purpurea	SapurV1A.0794s0160.1.p	5437	4695	2394	2	1	2
Populus deltoides	Podel.01G135100.1.p	4042	3281	2436	2	1	2
Populus trichocarpa	Potri.001G126400.2	4028	3268	2430	2	1	0
Populus trichocarpa	Potri.003G107200.1	3832	2850	2385	2	1	0
Populus deltoides	Podel.03G113200.1.p	5366	4382	2364	2	1	1
Salix purpurea	SapurV1A.0667s0170.1.p	5710	4749	2391	2	1	0
Linum usitatissimum	Lus10038932	2307	2307	2307	1	0	none
Ricinus communis	30147.m014250	3882	2766	2397	2	1	0
Manihot esculenta	Manes.06G040900.1.p	5508	4623	2388	2	1	1
Citrus sinensis	orange1.1g040243m	2394	2394	2394	1	0	none
Citrus clementina	Ciclev10004301m	6102	5011	2565	2	1	0
Anacardium occidentale	Anaoc.0018s0425.1.p	4333	3354	2376	2	1	1
Anacardium occidentale	Anaoc.0010s0343.1.p	2373	2256	2256	3	2	00
Gossypium hirsutum	Gohir.D09G250000.1.p	3940	3212	2367	2	1	2
Gossypium raimondii	Gorai.006G274400.1	2361	2361	2361	1	0	none
Gossypium hirsutum	Gohir.1Z080100.1.p	3955	3225	2361	2	1	0
Theobroma cacao	Thecc1EG014895t1	7263	3828	2406	3	2	01
Glycine max	Glyma.09G230800.1.p	4738	3529	2434	2	1	0
Glycine max	Glyma.12G005900.1.p	4818	3685	2343	2	1	1
Phaseolus vulgaris	Phvul.011G006700.1.p	3993	2930	2412	2	1	2
Trifolium pratense	Tp57577_TGAC_v2_mRNA3767	3239	2540	2331	2	1	1
Medicago truncatula	Medtr4g036415.1	5108	3737	2304	2	1	1
Cucumis sativus	Cucsa.094220.1	4716	3673	2334	2	1	2
Malus domestica	MDP0000558834	2376	2376	2376	1	0	none
Malus domestica	MDP0000832994	2385	2385	2385	1	0	none
Prunus persica	Prupe.2G275100.1.p	5787	4972	2415	2	1	2
Fragaria vesca	mrna21192.1-v1.0-hybrid	2271	2271	2271	1	0	none
Fragaria vesca	mrna05953.1-v1.0-hybrid	2196	2196	2196	1	0	none
Arabidopsis lyrata	AL8G25570.t1	3987	3325	2397	3	2	11
Arabidopsis halleri	Araha.13031s0002.1.p	1658	1658	1641	1	0	none
Arabidopsis lyrata	AL2G22290.t1	4018	3272	2373	3	2	10
Arabidopsis thaliana	AT5G51300.1	3591	3010	2415	2	1	2
Capsella rubella	Carubv10025900m	4311	3700	2421	2	1	1
Capsella grandiflora	Cagra.3782s0026.1.p	4227	3619	2424	2	1	2
Eutrema salsugineum	Thhalv10013307m	2659	1524	1524	3	2	20
Eutrema salsugineum	Thhalv10012746m	2566	2566	2322	1	0	none
Eutrema salsugineum	Thhalv10022568m	3780	3146	2331	2	1	1
Brassica oleracea capitata	Bol028094	2313	2313	2313	1	0	none
Brassica rapa	Brara.C01481.1.p	3663	3048	2289	2	1	2
Eutrema salsugineum	Thhalv10024523m	3268	2653	2193	2	1	2
Solanum lycopersicum	Solyc03g093350.2.1	2436	2337	2172	2	1	1
Solanum tuberosum	PGSC0003DMP400032853	2316	2316	2316	1	0	none
Solanum tuberosum	PGSC0003DMP400012835	2445	2445	2445	1	0	none
Mimulus guttatus	Migut.F01191.1.p	4672	3605	2442	2	1	0
Kalanchoe laxiflora	Kalax.0858s0015.1.p	5084	3602	2172	3	2	01
Kalanchoe fedtschenkoi	Kaladp0055s0379.1.p	5124	4188	2166	2	1	1
Kalanchoe laxiflora	Kalax.1180s0005.1.p	5219	4282	2172	2	1	0
Kalanchoe fedtschenkoi	Kaladp0095s0260.1.p	5324	4374	2181	2	1	0
Kalanchoe laxiflora	Kalax.0066s0089.1.p	6234	5279	2181	2	1	2
Chenopodium quinoa	AUR62016572-RA	2283	2283	2283	1	0	none
Chenopodium quinoa	AUR62003728-RA	2286	2286	2286	1	0	none
Amaranthus hypochondriacus	AHYPO_014098-RA	2262	2262	2262	1	0	none
Daucus carota	DCAR_006843	2253	2253	2253	1	0	none
Daucus carota	DCAR_008506	2400	2400	2400	1	0	none
Daucus carota	DCAR_004968	2109	2109	2109	1	0	none
Aquilegia coerulea	Aqcoe5G406900.1.p	3087	2757	2400	2	1	1
Aquilegia coerulea	Aqcoe7G090200.1.p	3098	2785	2406	2	1	1
Amborella trichopoda	evm_27.model.AmTr_v1.0_scaffold00078.136	2441	2418	2418	1	0	0
Panicum hallii	Pahal.C04345.1	5111	4456	2202	2	1	1
Panicum virgatum	Pavir.2NG607100.1.p	4148	3491	2193	2	1	2
Panicum virgatum	Pavir.2KG565100.1.p	2260	2260	2196	1	0	none
Setaria italica	Seita.7G071900.1.p	6756	6241	2193	2	1	0
Setaria viridis	Sevir.7G077900.1.p	3231	2716	2193	2	1	2
Panicum hallii	Pahal.G00914.1	4575	3889	2172	2	1	2
Panicum virgatum	Pavir.7KG359500.1.p	5322	4686	2196	2	1	2
Zea mays	Zm00008a037777_P01	3150	1734	1734	3	2	00
Zea mays	Zm00008a007621_P01	27918	2271	2271	3	2	020
Sorghum bicolor	Sobic.001G409600.1.p	5375	4694	2184	2	1	1
Sorghum bicolor	Sobic.006G183800.1.p	3409	2657	2184	3	2	12
Oropetium thomaeum	Oropetium_20150105_08811A	2262	2262	2262	1	0	none
Triticum aestivum	Traes_2DL_6F03F05FA.4	4593	3170	1965	1	0	202
Triticum aestivum	Traes_2BL_F480B8D1F.2	4537	2894	2253	2	1	2
Triticum aestivum	Traes_2AL_3D6729692.1	2390	2390	2271	1	0	none
Brachypodium stacei	Brast09G057100.1.p	5025	4224	2277	2	1	1
Brachypodium distachyon	Bradi5g07850.3.p	6107	5515	2250	3	2	22
Ananas comosus	Aco019032.1	5136	4179	2187	4	3	220
Musa acuminata	GSMUA_Achr5P25100_001	3200	2157	2157	4	3	021
Spirodela polyrhiza	Spipo17G0046100	2097	1530	1530	2	1	0
Zostera marina	Zosma157g00110.1	4387	4020	2322	2	1	0
Physcomitrella patens	Pp3c7_10890V3.1.p	6637	6294	2865	2	1	2
Physcomitrella patens	Pp3c11_24710V3.1.p	6676	5366	2850	3	2	01
Sphagnum fallax	Sphfalx0015s0077.1.p	5973	4937	2898	5	4	2221
Sphagnum fallax	Sphfalx0010s0197.1.p	3901	3142	2835	3	2	11
Marchantia polymorpha	Mapoly0009s0189.1.p	9319	9056	3066	2	1	1
Volvox carteri	Vocar.0007s0345.1.p	9339	3898	3720	11	10	1112101211
Chlamydomonas reinhardtii	Cre12.g553750.t1.1	9766	5145	4617	12	11	11112101111
Micromonas pusilla	145219	1720	1497	1497	3	2	00
Volvox carteri	Vocar.0008s0294.1.p	10247	3951	2877	19	18	220110021101110111
Chlamydomonas reinhardtii	Cre09.g386731.t1.1	7731	3144	2676	15	14	20110021011111
Micromonas pusilla	50949	2631	2631	2631	1	0	none
Micromonas sp.	62857	2472	2472	2472	1	0	none

## Sheet: Table S3
Table S3 Predicted subcellular localization of plant SF1 proteins.
Plant Species	Sequence ID	Protein length	Cello localization
Salix purpurea	SapurV1A.1544s0020.1.p	797	Nuclear
Salix purpurea	SapurV1A.0794s0160.1.p	797	Nuclear
Populus deltoides	Podel.01G135100.1.p	811	Nuclear
Populus trichocarpa	Potri.001G126400.2	809	Nuclear
Populus trichocarpa	Potri.003G107200.1	794	Nuclear
Populus deltoides	Podel.03G113200.1.p	787	Nuclear
Salix purpurea	SapurV1A.0667s0170.1.p	796	Nuclear
Linum usitatissimum	Lus10038932	768	Nuclear
Ricinus communis	30147.m014250	798	Vacuolar
Manihot esculenta	Manes.06G040900.1.p	795	Nuclear
Citrus sinensis	orange1.1g040243m	797	Nuclear
Citrus clementina	Ciclev10004301m	854	Nuclear
Anacardium occidentale	Anaoc.0018s0425.1.p	791	Nuclear
Anacardium occidentale	Anaoc.0010s0343.1.p	751	Nuclear
Gossypium hirsutum	Gohir.D09G250000.1.p	788	Nuclear
Gossypium raimondii	Gorai.006G274400.1	786	Nuclear
Gossypium hirsutum	Gohir.1Z080100.1.p	786	Nuclear
Theobroma cacao	Thecc1EG014895t1	801	Nuclear
Glycine max	Glyma.09G230800.1.p	780	Nuclear
Glycine max	Glyma.12G005900.1.p	780	Nuclear
Phaseolus vulgaris	Phvul.011G006700.1.p	803	Nuclear
Trifolium pratense	Tp57577_TGAC_v2_mRNA3767	776	Nuclear
Medicago truncatula	Medtr4g036415.1	767	Nuclear
Cucumis sativus	Cucsa.094220.1	777	Nuclear
Malus domestica	MDP0000558834	791	Nuclear
Malus domestica	MDP0000832994	794	Nuclear
Prunus persica	Prupe.2G275100.1.p	804	Nuclear
Fragaria vesca	mrna21192.1-v1.0-hybrid	756	Nuclear
Fragaria vesca	mrna05953.1-v1.0-hybrid	731	Nuclear
Arabidopsis lyrata	AL8G25570.t1	798	Nuclear
Arabidopsis halleri	Araha.13031s0002.1.p	547	Nuclear
Arabidopsis lyrata	AL2G22290.t1	790	Nuclear
Arabidopsis thaliana	AT5G51300.1	804	Nuclear
Capsella rubella	Carubv10025900m	806	Nuclear
Capsella grandiflora	Cagra.3782s0026.1.p	807	Nuclear
Eutrema salsugineum	Thhalv10013307m	507	Nuclear
Eutrema salsugineum	Thhalv10012746m	773	Nuclear
Eutrema salsugineum	Thhalv10022568m	776	Nuclear
Brassica oleracea capitata	Bol028094	770	Nuclear
Brassica rapa	Brara.C01481.1.p	762	Nuclear
Eutrema salsugineum	Thhalv10024523m	730	Nuclear
Solanum lycopersicum	Solyc03g093350.2.1	723	Nuclear
Solanum tuberosum	PGSC0003DMP400032853	771	Nuclear
Solanum tuberosum	PGSC0003DMP400012835	814	Nuclear
Mimulus guttatus	Migut.F01191.1.p	813	Vacuolar
Kalanchoe laxiflora	Kalax.0858s0015.1.p	723	Nuclear
Kalanchoe fedtschenkoi	Kaladp0055s0379.1.p	721	Nuclear
Kalanchoe laxiflora	Kalax.1180s0005.1.p	723	Nuclear
Kalanchoe fedtschenkoi	Kaladp0095s0260.1.p	726	Nuclear
Kalanchoe laxiflora	Kalax.0066s0089.1.p	726	Nuclear
Chenopodium quinoa	AUR62016572-RA	760	Nuclear
Chenopodium quinoa	AUR62003728-RA	761	Nuclear
Amaranthus hypochondriacus	AHYPO_014098-RA	753	Nuclear
Daucus carota	DCAR_006843	750	Nuclear
Daucus carota	DCAR_008506	799	Nuclear
Daucus carota	DCAR_004968	702	Nuclear
Aquilegia coerulea	Aqcoe5G406900.1.p	799	Nuclear
Aquilegia coerulea	Aqcoe7G090200.1.p	801	Nuclear
Amborella trichopoda	evm_27.model.AmTr_v1.0_scaffold00078.136	805	Nuclear
Panicum hallii	Pahal.C04345.1	733	Nuclear
Panicum virgatum	Pavir.2NG607100.1.p	730	Nuclear
Panicum virgatum	Pavir.2KG565100.1.p	731	Nuclear
Setaria italica	Seita.7G071900.1.p	730	Nuclear
Setaria viridis	Sevir.7G077900.1.p	730	Nuclear
Panicum hallii	Pahal.G00914.1	723	Nuclear
Panicum virgatum	Pavir.7KG359500.1.p	731	Nuclear
Zea mays	Zm00008a037777_P01	577	Nuclear
Zea mays	Zm00008a007621_P01	756	Nuclear
Sorghum bicolor	Sobic.001G409600.1.p	727	Nuclear
Sorghum bicolor	Sobic.006G183800.1.p	727	Nuclear
Oropetium thomaeum	Oropetium_20150105_08811A	753	Nuclear
Triticum aestivum	Traes_2DL_6F03F05FA.4	654	Cytoplasmic
Triticum aestivum	Traes_2BL_F480B8D1F.2	750	Nuclear
Triticum aestivum	Traes_2AL_3D6729692.1	756	Nuclear
Brachypodium stacei	Brast09G057100.1.p	758	Nuclear
Brachypodium distachyon	Bradi5g07850.3.p	749	Nuclear
Ananas comosus	Aco019032.1	728	Nuclear
Musa acuminata	GSMUA_Achr5P25100_001	718	Chloroplast
Spirodela polyrhiza	Spipo17G0046100	509	Nuclear
Zostera marina	Zosma157g00110.1	773	Nuclear
Physcomitrella patens	Pp3c7_10890V3.1.p	954	Nuclear
Physcomitrella patens	Pp3c11_24710V3.1.p	949	Nuclear
Sphagnum fallax	Sphfalx0015s0077.1.p	965	Nuclear
Sphagnum fallax	Sphfalx0010s0197.1.p	944	Nuclear
Marchantia polymorpha	Mapoly0009s0189.1.p	1021	Nuclear
Volvox carteri	Vocar.0007s0345.1.p	1240	Nuclear
Chlamydomonas reinhardtii	Cre12.g553750.t1.1	1538	Nuclear
Micromonas pusilla	145219	499	Cytoplasmic
Volvox carteri	Vocar.0008s0294.1.p	958	Nuclear
Chlamydomonas reinhardtii	Cre09.g386731.t1.1	891	Endoplasmic reticulum
Micromonas pusilla	50949	876	Nuclear
Micromonas sp.	62857	823	Nuclear

## Sheet: Table S4
Table S4 Information of cis-elements identified among plant SF1s.
Motifs	Function
Hormone or stress related motifs
ABRE	cis-acting element involved in the abscisic acid responsiveness
ARE	cis-acting regulatory element essential for the anaerobic induction
AT-rich sequence	element for maximal elicitor-mediated activation (2copies)
AuxRE	part of an auxin-responsive element
AuxRR-core	cis-acting regulatory element involved in auxin responsiveness
CGTCA-motif	cis-acting regulatory element involved in the MeJA-responsiveness
ERE	ethylene-responsive element
GARE-motif	gibberellin-responsive element
GC-motif	enhancer-like element involved in anoxic specific inducibility
LTR	cis-acting element involved in low-temperature responsiveness
MBS	MYB binding site involved in drought-inducibility
P-box	gibberellin-responsive element
TATC-box	cis-acting element involved in gibberellin-responsiveness
TCA-element	cis-acting element involved in salicylic acid responsiveness
TC-rich repeats	cis-acting element involved in defense and stress responsiveness
TGA-box	part of an auxin-responsive element
TGACG-motif	cis-acting regulatory element involved in the MeJA-responsiveness
TGA-element	auxin-responsive element
WUN-motif	wound-responsive element
Tissue related motifs
AACA_motif	involved in endosperm-specific negative expression
CAT-box	cis-acting regulatory element related to meristem expression
CCGTCC-box	cis-acting regulatory element related to meristem specific activation
dOCT	cis-acting regulatory element related to meristem specific activation
GCN4_motif	cis-regulatory element involved in endosperm expression
HD-Zip 1	element involved in differentiation of the palisade mesophyll cells
OCT	cis-acting regulatory element related to meristem specific activation
RY-element	cis-acting regulatory element involved in seed-specific regulation
